# Supplementary material for: Structural basis for dimerization of a paramyxovirus polymerase complex
Source: Nat Commun. 2024 Apr 11;15:3163. doi: 10.1038/s41467-024-47470-7 (PMC11009304; doi:10.1038/s41467-024-47470-7)
Supplement: Supplementary file 4 — Source Data [file 41467_2024_47470_MOESM4_ESM.xlsx]

## Sheet: Fig. 1b
		SEC samples of hPIV3 L-P complex

## Sheet: Fig. 1c
	Data 1	Data 2
Concentration (nM)	V0 (RFU/min)	V0 (RFU/min)	Mean (RFU/min)	SD (RFU/min)
100	505.56	490.8	498.18	10.4369
50	214.86	240.12	227.49	17.8615
25	91.26	110.04	100.65	13.2795
12.5	71.94	35.502	53.721	25.7656
6.25	16.284	29.922	23.103	9.64352
3.125	37.848	29.646	33.747	5.79969
1.5625	13.062	17.988	15.525	3.48321
0	-3.726e-169	-1.5528e-170	-1.94064e-169	0

## Sheet: Fig. 3b
Data 1 (Representative image)				Data 2							Data 3
Note	WT L refers to wildtype L protein bearing a C-terminal FLAG tag
	The variant L proteins addressed in this Western blot are likewise FLAG-tagged
	Data 1	Data 2	Data 3
protein	Relative L protein level (%)	Relative L protein level (%)	Relative L protein level (%)	Mean (%)	SD (%)
no L	0.259826	0.152021	0.589338	0.333729	0.227833
WT L	100	100	100	100	1.00486e-14
F641G	71.1801	101.081	120.888	97.7167	25.0244
F643G	151.106	121.324	106.096	126.175	22.894
F641G/F643G	72.0054	23.9969	93.6786	63.227	35.6606

## Sheet: Fig. 3c
	Data 1	Data 2	Data 3
protein	Relative RLU (%)	Relative RLU (%)	Relative RLU (%)	Mean (%)	SD (%)
MOCK	0	0	0	0	0
no L	1.57701	7.15592	3.04136	3.92476	2.89246
WT L	100	100	100	100	0
D773A		7.78445	1.93077	4.85761	4.13918
H1290A/R1291A		7.50458	2.97213	5.23835	3.20493
H1290A		10.5121	5.06743	7.78977	3.84996
R1291A	4.66271	9.26813	2.8281	5.58631	3.31787
F641G	43.0796	71.7416	81.0829	65.3014	19.8033
F643G	15.787	10.2815	3.47758	9.84869	6.16612
F641G/F643G	17.6325	9.68217	3.1332	10.1493	7.26091
untagged WT L	101.528	78.8855	105.678	95.3638	14.4206
no minigenome	0.184042	0.0796147	0.168667	0.144108	0.0563792

## Sheet: Fig. 4i
Data 1 (Representative image)			Data 2						Data 3
Note	WT L refers to wildtype L protein bearing a C-terminal FLAG tag
	The variant L proteins addressed in this Western blot are likewise FLAG-tagged
	Data 1	Data 2	Data 3
protein	Relative L protein level (%)	Relative L protein level (%)	Relative L protein level (%)	Mean (%)	SD (%)
no L	0.259826	0.152021	0.589338	0.333729	0.227833
WT L	100	100	100	100	0
Q387G/L388G/K389G	22.9352	15.4916	11.3604	16.5957	5.86588
R736A	79.6654	89.1979	43.1009	70.6547	24.3336

## Sheet: Fig. 4j
	Data 1	Data 2	Data 3
protein	Relative RLU (%)	Relative RLU (%)	Relative RLU (%)	Mean (%)	SD (%)
no L	1.577	7.15592	3.04136	3.92476	2.89247
WT L	100	100	100	100	0
Q387G/L388G/K389G	2.11044	7.7575	2.82352	4.23049	3.07522
E385A	70.0923	86.9111	113.997	90.3333	22.1513
R736A	36.6167	49.0496	72.1145	52.5936	18.0123
E321A	73.0998	125.269	118.914	105.761	28.4634
D340A	178.98	127.726	149.796	152.167	25.709
N314A	69.1979	108.411	130.207	102.605	30.9162

## Sheet: Fig. 7a
Data 1				Data 2 (Representative image)								Data 3
Note	WT L refers to wildtype L protein bearing a C-terminal FLAG tag
	The variant L proteins addressed in this Western blots are likewise FLAG-tagged
	Data 1	Data 2	Data 3
protein	Relative L protein level (%)	Relative L protein level (%)	Relative L protein level (%)	Mean (%)	SD (%)
no L	0.786325	0.112638	-0.104739	0.264741	0.464597
WT L	100	100	100	100	0
R1509A	83.6188	104.613	19.8124	69.348	44.1647
D1510A	56.73	174.07	111.266	114.022	58.7187
W1513A	74.8262	197.836	85.6757	119.446	68.1042
1509/1510/1513A	100.26	175.472	156.906	144.213	39.1798
D1576A	110.676	217.745	242.811	190.411	70.1803
E1620A	149.878	181.487	158.362	163.242	16.3599

## Sheet: Fig. 7b
Representative image (Data 3)
			Fig. 7b left panel									Fig. 7b right panel
Quantification
Data 1								Data 2												Data 3
	Data 1		Data 2		Data 3
	Relative RNA level (%)		Relative RNA level (%)		Relative RNA level (%)		Mean (%)		SD (%)
protein	antigenome	CAT1 mRNA	antigenome	CAT1 mRNA	antigenome	CAT1 mRNA	antigenome	CAT1 mRNA	antigenome	CAT1 mRNA
no L	0.97	0.61	0.2	0.24	0.3	0.39	0.49	0.413333	0.418688	0.1861
untagged WT L	105.51	103.16	112.62	75	93.81	94.83	103.98	90.9967	9.49788	14.4661
WT L	100	100	100	100	100	100	100	100	0	0
R1509A	96.75	113.29	103.71	116.79	83.51	155.75	94.6567	128.61	10.2614	23.569
D1510A	95.34	89.98	88.61	61.94	84.79	77.59	89.58	76.5033	5.34147	14.0515
W1513A	63.98	90.52	54.7	78.36	63.92	162.64	60.8667	110.507	5.34057	45.5563
1509/1510/1513A	1.96	2.9	0.54	4.66	0.52	5.66	1.00667	4.40667	0.825671	1.39733
WT L	100	100	100	100	100	100	100	100	0	0
D1576A	25.46	41.96	27.22	79.64	33.33	76.14	28.67	65.9133	4.13051	20.8179
E1620A	90.66	93.24	77.29	107.73	85.24	74.02	84.3967	91.6633	6.72478	16.9102
Note	WT L refers to wildtype L protein bearing a C-terminal FLAG tag
	The variant L proteins investigated in this experiment are likewise FLAG-tagged

## Sheet: Fig. 7c
Representative image (Data 2)
Quantification
Data 1									Data 2
	Data 1		Data 2
	Relative RNA level (%)		Relative RNA level (%)		Mean (%)		SD (%)
protein	antigenome	CAT1 mRNA	antigenome	CAT1 mRNA	antigenome	CAT1 mRNA	antigenome	CAT1 mRNA
no L	0.5	0.63	1.24	0.74	0.87	0.685	0.523259	0.0777817
WT L	100	100	100	100	100	100	0	0
L-L	2.59	8.44	4.21	12.18	3.4	10.31	1.14551	2.64458
β-latch	1.42	2.6	2.66	7.06	2.04	4.83	0.876812	3.1537
L-P4 OD	0.13	0.28	-0.24	0.5	-0.055	0.39	0.26163	0.155563
β-latch + L-L	16.43	28.21	16.41	37.96	16.42	33.085	0.0141421	6.89429
L-P4 OD + L-L	17.45	31.51	19.73	45.1	18.59	38.305	1.6122	9.60958

## Sheet: Fig. 7d
	Data 1	Data 2	Data 3
protein	Relative RLU (%)	Relative RLU (%)	Relative RLU (%)	Mean (%)	SD (%)
no L	0	0	0	0	0
WT L	100	100	100	100	0
L-L	2.5755	4.1183	9.33809	5.34396	3.54398
β-latch	0.0722635	-1.48713	2.22135	0.26883	1.86204
L-P4 OD	-0.215897	-3.45006	3.26035	-0.135203	3.35594
β-latch + L-L	7.41516	6.16184	18.0362	10.5378	6.52406
L-P4 OD + L-L	7.23062	7.58245	26.3995	13.7375	10.967
